# Supplementary material for: GWAS and Meta-QTL Analysis of Kernel Quality-Related Traits in Maize
Source: Plants (Basel). 2024 Sep 29;13(19):2730. doi: 10.3390/plants13192730 (PMC11479128; doi:10.3390/plants13192730)
Supplement: Supplementary file 1 [file plants-13-02730-s001.zip]

Archive with 2 entries (2 files):
- supplementary figure.pdf
- supplementary tables.xlsx
