# Supplementary material for: GWAS and Meta-QTL Analysis of Kernel Quality-Related Traits in Maize
Source: Plants (Basel). 2024 Sep 29;13(19):2730. doi: 10.3390/plants13192730 (PMC11479128; doi:10.3390/plants13192730)
Supplement: Supplementary file 1 [file plants-13-02730-s001.zip › supplementary tables.xlsx]

## Sheet: Table S1
Table S1 Correlation analysis of seed quality traits
Trait	Protein	Oil	Starch
Protein	1
Oil	0.04	1
Starch	-.819**	-.377**	1

## Sheet: Table S2
Table S2 Significant SNP for seed quality traits
Trait	SNPs	Chromosome	Position	P.value	MAF
OC	chr2.S_229132132	2	229132132	2.47e-07	0.0544747
OC	chr10.S_8849364	10	8849364	2.62e-07	0.0466926
OC	chr10.S_8849369	10	8849369	2.62e-07	0.0466926
OC	chr10.S_8849368	10	8849368	2.62e-07	0.0466926
OC	chr10.S_8849424	10	8849424	1.22e-06	0.0505837
OC	chr10.S_8848883	10	8848883	1.69e-06	0.0466926
OC	chr8.S_22175384	8	22175384	4.46e-06	0.0389105
OC	chr4.S_167038832	4	167038832	4.95e-06	0.0428016
OC	chr7.S_4959916	7	4959916	7.28e-06	0.0583658
OC	chr4.S_231963888	4	231963888	9.63e-06	0.132296
OC	chr4.S_231964130	4	231964130	9.63e-06	0.132296
SC	PZE-110103696	10	146292761	2.03e-06	0.178988
SC	chr9.S_136920692	9	136920692	4.54e-06	0.18677
SC	chr3.S_200433130	3	200433130	6.65e-06	0.128405
SC	chr10.S_88685442	10	88685442	7.86e-06	0.0428016
SC	chr10.S_88685468	10	88685468	7.86e-06	0.0428016
PC	chr9.S_74076722	9	74076722	1.9e-06	0.478599
PC	chr10.S_147466708	10	147466708	4.48e-06	0.217899
PC	chr10.S_147466765	10	147466765	4.5e-06	0.225681
PC	chr8.S_8822380	8	8822380	5.53e-06	0.132296
PC	chr6.S_164520627	6	164520627	6.43e-06	0.0972763
PC	chr5.S_5579448	5	5579448	6.57e-06	0.287938
PC	chr6.S_164585652	6	164585652	8.03e-06	0.178988

## Sheet: Table S3
Table S3 Gene expression of candidate genes related to traits in different tissues in public database
#ID	Embryo_16DAP	Embryo_18DAP	Embryo_20DAP	Embryo_22DAP	Embryo_24DAP	Endopsperm_12DAP	Endopsperm_16DAP	Endopsperm_18DAP	Endopsperm_20DAP	Endopsperm_22DAP	Endopsperm_24DAP	Whole_seed_2DAP	Whole_Seed_4DAP	Whole_seed_6DAP	Whole_seed_8DAP	Whole_seed_10DAP	Whole_seed_12DAP	Whole_seed_14DAP	Whole_Seed_18DAP	Whole_Seed_20DAP	Whole_Seed_22DAP	Whole_Seed_24DAP	Anthers	Pre_pollination_cob	silks	Immature_cob	2_4_mm_ear_primordium	6_8_mm_ear_primordium
GRMZM2G001466	1	0.3	0.4	0.3	0.3	0	0.6	0.2	0.1	0.1	0.1	0.3	0.4	0.4	0.2	0.4	0.3	0.2	0.3	0.1	0.1	0.1	0.2	0.4	0.7	0.5	1.8	1.9
GRMZM2G301124	0.3	0.3	0.3	0.4	0.4	0	0.1	0.1	0.1	0.1	0.1	0.4	0.5	0.6	0.4	0.4	0.3	0.1	0.1	0.1	0.2	0.2	0.7	0.5	0.6	0.8	1.1	1.4
GRMZM2G136910	1.6	0.7	0.1	0.4	0.6	0	4.5	4.1	0.5	0.2	0.6	235.9	238.7	112.6	88.1	91.8	49.9	32.8	37.1	18.8	17.1	18.6	18.8	124.1	9071.7	6.7	20.4	72.1
GRMZM2G438176	2.3	3.5	4.1	3.9	2.3	0	0.3	0.3	0.2	0.3	0.1	2.1	1.3	1.2	0.8	0.9	1.5	0.9	0.7	0.5	0.8	0.4	0.2	2.6	0.5	6.6	9.7	9.7
GRMZM2G089484	4.5	6	7	7.2	8.2	0	3.4	4.7	3.8	3.8	3.3	22	23.9	15.3	12.4	8.6	5.8	5.8	4.9	4.5	4.4	3.9	21.1	24.3	11.2	16.2	35.1	31.7
GRMZM2G422083	0	0	0.1	0.1	0.1	0	0	0.2	0.1	0.3	0.3	0	0	0	1.1	6.1	7.2	2.3	1.1	0.6	1.3	1.4	0	0	0	0	0	0
GRMZM2G062844	0.6	0.2	0.3	0.3	0.2	0	0	0	0	0	0	0	0	0	0	0	0	0.1	0	0	0	0	8.4	0	0	0	0	0
GRMZM2G052213	0	0	0	0	0	0	0	0	0	0	0	0	0	0	0	0	0	0	0	0	0	0	0.3	0	0	0	0	0
GRMZM2G052241	0	0	0	0	0	0	0	0	0	0	0	0	0	0	0	0	0	0	0	0	0	0	0	0	0	0	0	0.3
GRMZM2G330229	0.7	2.7	3	4.6	3.5	0	0.2	0.6	0.9	0.8	0.9	2.7	2.3	5.2	2.4	1.8	1.3	0.4	0.9	0.9	1	1	0.8	2.1	0.9	14.1	29.8	27.3
GRMZM2G063426	0.4	0.9	0.7	1	0.8	0	0	0.1	0	0	0	0.4	0.4	0.3	0.3	0.2	0.1	0.1	0.1	0	0.1	0.1	0	0.4	0	1.6	6.5	6.4
GRMZM2G362857	0.2	0.2	0	0.1	0.1	0	0.1	0	0	0	0	0.1	0	0	0	0	0	0.1	0	0	0	0	0	0	0.2	0	1.9	1.3
GRMZM2G063316	4.7	5.3	5.6	5.6	6	0	3.1	2.4	2	1.8	1.5	7.5	6.9	7.6	6.8	5.7	4.5	2.9	2.7	2.3	2.5	2.4	3	6.7	18.7	5.8	32.9	30.4
GRMZM2G362823	1.5	0.5	0	0	0.2	0	0.5	0.4	0	0	0.7	0	0.7	0.5	0.6	1.5	2	11.7	4.6	1.9	0.9	0.8	146.1	0.5	74.4	0.2	18.5	18.5
GRMZM2G063276	0.2	0.1	0.1	0.2	0.6	0	0	0	0	0	0	2.2	1.6	0.6	0.8	1	0.4	0.3	0	0.1	0.2	0.2	6.6	2.2	17.2	0.5	3.5	5.1
GRMZM2G003411	0.5	0.7	0.8	0.6	0.5	0	0.1	0.1	0.1	0.1	0.1	0.7	0.5	0.4	0.3	0.3	0.2	0.2	0.3	0.2	0.3	0.2	1.1	0.7	4.3	1.1	1.3	1.4
GRMZM2G050741	1.9	2.4	2	1.8	0.8	0	0	0.1	0	0	0	1.4	0.8	0.7	0.3	0.5	0.9	0.3	0.2	0.1	0.3	0.2	0	1.5	1.2	2.9	12.5	14.1
GRMZM2G091535	0.2	0	0	0	0.4	0	0	0	0	0	0	0	0	0	0	0	0	0	0	0	0	0	0	0	0	0	0	0.1
GRMZM2G091527	0.2	0.1	0	0.1	0.1	0	0	0	0	0	0	0	0	0	0	0	0	0	0	0	0	0	0	0	0	0	0.7	0.8
GRMZM2G351716	3.7	2.7	2.7	2.1	2	0	1.5	1.5	1.1	0.9	0.8	2.9	2.7	2.1	2.3	2.3	2.7	2.5	1.6	1.2	1.3	1.2	0.9	3.1	1.4	3	2.4	2.4
GRMZM2G155686	1.6	0.5	0.1	0.1	0.1	0	0	0	0	0	0	0	0	0	0	0	0	0	0	0	0	0	1.9	0	0.9	0.2	8.7	8.5
GRMZM2G038183	1.2	1.4	1.6	1.4	1.7	0	0.8	1.7	0.9	0.8	0.9	2.7	2.4	2.6	2.6	2.7	1.9	2.1	2.3	1.5	1.4	1.3	8.2	1.7	8.8	1.6	7.5	8
GRMZM2G040102	4.3	14	7.9	7	4.6	0	49.2	58.9	42.1	31.7	26.8	3	3	5.6	4.2	9.3	69.6	42.6	44.4	31.7	23.6	19.8	0.8	3.5	6.5	4.9	7.1	8.4
GRMZM2G039922	7	2.9	1.8	2.2	2.7	0	1.8	2	0.7	0.8	0.3	15	13.6	12.1	8.4	9.1	4.9	2.7	2.9	1.9	1.9	1.5	1.9	11.3	8.3	5.2	16.3	22.8
GRMZM2G040090	2.2	0.6	0.3	0.4	0.8	0	0.5	0.3	0.4	0.5	0.4	1.5	0.8	0.9	1.2	1.3	1.1	0.4	0.3	0.3	0.2	0.4	0.5	0.6	3.9	0.4	2.1	3.2
GRMZM2G000292	5.8	2.8	1.5	1.6	0.4	0	1	0.4	0.2	0.2	0.2	0.4	0.1	0.1	0.4	0.9	1	0.7	0.3	0.3	0.4	0.2	0	0.3	0	1.6	2.2	2.3
GRMZM2G138255	0.3	0.4	0.6	0.6	0.8	0	1	1.3	1.6	1.7	0.9	1	0.8	2.2	2.7	3.5	2.6	1.8	1.6	1.4	1.3	1.3	12.2	0.6	17.8	0.8	1.3	1.5
GRMZM2G004182	12.4	8.5	8.1	7.5	9.7	0	9.8	7.8	5.3	5.9	7	10	8	8.4	7.2	5.8	5.2	7.2	5.8	5.9	5.7	6.2	4.3	9.5	11.2	12.8	27.5	26.3
GRMZM2G004083	2.5	2.8	2.7	2.9	2.5	0	5.1	5.1	4.8	5	4.9	4.7	5.1	4.1	5.6	5.7	4.5	6.1	5.2	5.4	4.5	4.5	3.4	4.4	2.8	3.4	9.2	9.3
GRMZM5G830983	1.5	2.5	2.8	3.3	3.8	0	1.3	1.9	1.8	2.1	1.7	5.6	5.5	7.3	7.2	6.8	5.7	3.5	2.5	2.5	3.1	2.4	4.2	5.3	3.3	4.1	9.4	10
GRMZM2G443785	8.2	1.4	0.4	0.9	2.8	0	0.4	0.2	0	0	0	0.6	0.4	0.4	0.4	1.5	0.4	0.1	0.3	0.1	0.2	0.2	0.1	0.5	6	0	4.7	4.2
GRMZM2G301122	1.36042	1.6548	1.96559	2.41136	1.99598	2.22056	1.62306	1.96452	1.40056	2.57976	1.96787	2.6143	2.30706	4.22826	3.33891	3.56937	3.10244	2.53785	1.80585	1.63451	2.45658	1.95745	0.900777	2.03439	5.07109	4.0357	6.13131	5.78419

## Sheet: Table S4
Table S4 SNP interval candidate genes related to traits
SNPs	Gene	Annotation
chr2.S_229132132	GRMZM2G060394	SKP1-like protein 1A
	GRMZM2G568914	NA
	GRMZM2G060339	NA
	GRMZM2G060385	NA
	GRMZM2G516635	NA
	GRMZM2G052213	SKP1-like protein 1
	GRMZM2G052241	SKP1-like protein 1
	GRMZM2G052304	NA
	GRMZM2G513620	NA
	GRMZM2G406662	NA
chr10.S_8849364 chr10.S_8849369 chr10.S_8849368 chr10.S_8849424 chr10.S_8848883	GRMZM2G483121	NA
	GRMZM5G877793	NA
	GRMZM2G001420	NA
	GRMZM2G001427	NA
	GRMZM2G301122	uncharacterized LOC100274707
	GRMZM2G301124	uncharacterized LOC103640816
	GRMZM2G001466	uncharacterized LOC100280005
	GRMZM5G810047	uncharacterized LOC100502370
	GRMZM2G301127	NA
	GRMZM2G136910	abscisic stress protein homolog
	GRMZM2G541166	NA
	GRMZM2G136981	NA
	GRMZM2G438176	uncharacterized LOC103640817
chr8.S_22175384	GRMZM2G004182	uncharacterized LOC103634935
	GRMZM2G004083	uncharacterized LOC103634937
	GRMZM5G841467	NA
	GRMZM5G879586	uncharacterized LOC103636825
	GRMZM5G818303	NA
	GRMZM2G098250	NA
	GRMZM2G399340	NA
	GRMZM2G378042	NA
	GRMZM2G700422	NA
	GRMZM2G378024	NA
chr4.S_167038832	GRMZM2G063426	uncharacterized LOC100277475
	AC185474.3_FG009	NA
	GRMZM2G063316	uncharacterized LOC100285063
	GRMZM2G362823	rho guanine nucleotide exchange factor 18
	AC185474.3_FG005	NA
	GRMZM2G063276	nudix hydrolase 4
	GRMZM2G063256	NA
	GRMZM2G063220	NA
	GRMZM2G362764	NA
	GRMZM2G362722	NA
	GRMZM2G063344	NA
	GRMZM2G362857	polcalcin Jun o 2
chr4.S_231963888 chr4.S_231964130	GRMZM2G003411	uncharacterized LOC100277475
	GRMZM2G003440	NA
	GRMZM2G125821	SET domain containing protein
	GRMZM2G003438	rho guanine nucleotide exchange factor 18
	GRMZM2G003377	NA
chr7.S_4959916	GRMZM2G102968	uncharacterized LOC100191251
	GRMZM2G103066	NA
	GRMZM2G080512	NA
	GRMZM2G485653	NA
	GRMZM2G487491	NA
	GRMZM2G039922	Probable receptor-like protein kinase At1g30570
	GRMZM5G811732	NA
	GRMZM2G040090	glyoxylate reductase,Glyoxylate/hydroxypyruvate reductase HPR3
PZE-110103696	GRMZM2G071364	NA
chr9.S_136920692	GRMZM5G830983	Probable UDP-arabinose 4-epimerase 3-like
	AC216186.2_FG012	NA
	GRMZM2G145330	NA
	GRMZM2G443785	Probable galacturonosyl transferase-like 7
	AC197446.3_FG009	NA
	GRMZM2G494888	NA
	GRMZM2G078783	NA
chr3.S_200433130	GRMZM2G396051	NA
	GRMZM2G431506	NA
	GRMZM2G557620	NA
	GRMZM2G500681	NA
	GRMZM2G028547	NA
	GRMZM2G330229	replication factor a superfamily protein pseudogene
chr10.S_88685442 chr10.S_88685468	GRMZM2G041350	NA
	AC202031.4_FG009	NA
	GRMZM2G536584	NA
	GRMZM2G089484	MAP kinase6
	GRMZM2G555338	NA
	GRMZM2G422083	Putative MYB DNA-binding domain superfamily protein
chr9.S_74076722	GRMZM2G169455	NA
	AC193465.3_FG003	NA
	AC193465.3_FG002	NA
	AC193465.3_FG001	NA
chr10.S_147466708	GRMZM2G520233	NA
	GRMZM2G062844	probable metal-nicotianamine transporter YSL10
chr8.S_8822380	GRMZM2G000292	uncharacterized LOC100280435
	GRMZM2G482589	NA
	GRMZM2G138255	ARM repeat superfamily protein
	GRMZM2G503878	NA
chr6.S_164520627 chr6.S_164585652	GRMZM2G304989	NA
	GRMZM2G155769	NA
	GRMZM2G485448	NA
	GRMZM2G576029	NA
	GRMZM2G155686	gibberellin 2-oxidase8
	GRMZM2G576026	NA
	AC210731.3_FG002	NA
	GRMZM5G828039	NA
	GRMZM2G038183	putative DUF1421 domain family protein
	GRMZM2G040102	uncharacterized LOC100274732
chr5.S_5579448	GRMZM2G351716	uncharacterized LOC103625840
	GRMZM5G854360	NA
	AC183932.3_FG004	NA
	GRMZM2G050741	uncharacterized LOC100191920
	GRMZM2G351729	NA
	GRMZM2G513549
	AC183932.3_FG007	probable xyloglucan glycosyltransferase 9
	GRMZM5G813553
	GRMZM2G397920
	GRMZM2G540945
	GRMZM2G149824
	GRMZM2G540948
	GRMZM2G091535	seed maturation protein pseudogene
	AC205490.4_FG004	NA
	GRMZM2G091527	AP2-like ethylene-responsive transcription factor ANT pseudogene

## Sheet: Table S5
Table S5 Information on QTL studies for maize quality traits used for QTL meta-analysis
Trait	Parents of population	Population typea	Population size	Number of QTL	Referenceb
protein,starch,oil	Dan232×N04	F9	258	41	DONG Y B et al［42］
starch	B73×Mo17	RIL	283	18	Lin Z et al.[43]
starch	8984×GY220	RIL	282	12	Yang DONG et al.[44]
starch	8622×GY220	RIL	263	8	Yang DONG et al.[44]
starch,oil	8984×GY220	F2:3	284	22	Wang Li et al.[21]
starch,oil	8622×GY220	F2:3	265	18	Wang Li et al.[21]
oil	8984×GY220	F7:8	282	12	YANG Li et al.[45]
oil	8622×GY220	F7:8	263	14	YANG Li et al.[45]
protein,oil	8984×GY220	F7:8	282	16	YANG D et al.[20]
protein,oil	8622×GY220	F7:8	263	9	YANG D et al.[20]
protein,starch,oil	By804×B73	F2:3	298	17	Zhang Lu et al.[46]
protein,starch,oil	IHO×B73	BC1S1S	150	36	WASSOM J J et al［47］
protein	8984×GY220	F2:3	284	4	Li W et al［48］
protein	8622×GY220	F2:3	265	1	Li W et al［48］
protein,starch,oil	B73×By804	F7:8	245	22	GUO Y Q et al．［23］
protein,starch,oil	Dan232×N04	F2:3	259	12	Liu D et al．［49］
protein,starch,oil	Dan232×N04	BC2F2	235	6	Liu D et al．［49］
oil	By804×B73	F7	245	12	Yang Ma et al.[50]
protein,starch,oil	201×698-3	F2:3	233	6	Shi H.et al.[51]
protein,starch,oil	黄C×许178	F8	167	37	Feng X. et al.［52］
protein	8984×GY220	F2:3	284	4	Li X. et al.［53］
protein	Dan232×N04	F2:3	259	12	Li Y. et al.［54］
protein,starch,oil	黄C×178	F2	197	16	Sun H. et al.［55］
protein,starch,oil	黄C×178	F2	234	32	Sun H. et al.［56］
protein	黄C×许178	F7	203	32	Xie H. et al.［57］
protein,starch,oil	GY220×8984	F7	282	34	Yang G. et al.［58］
protein,starch,oil	GY220×8622	F7	263	28	Yang G. et al.［58］
protein,starch,oil	Dan232×N04	F10	258	47	Yang M. et al.［59]
protein,starch,oil	黄C×许178	F7	151	62	Zhao S. et al.［60］
protein,starch,oil	Dan232×N04	F9	258	40	Zhang Z. et al.[61]
starch,oil	Lx00-6×E28	F2:3	278	3	Pei Y. et al.[62]
protein,starch,oil	LH8012×13218008	F2:3	212	29	Zhao D. et al.[63]
protein,starch,oil	许178×K12	F7	150	14	Lan T. et al.[64]
protein,oil	B73×Zhang58	F3：4	165	21	Yang Z. et al.[65]
References
[42]Dong Y., Zhang Z., Shi Q., Wang Q., Zhou Q., Li Y. QTL identification and meta-analysis for kernel composition traits across three generations in popcorn. Euphytica 2015;204:649-660.
[43]Lin F., Zhou L., He B., Zhang X., Dai H., Qian Y., Ruan L., Zhao H. QTL mapping for maize starch content and candidate gene prediction combined with co-expression network analysis. Theoretical and Applied Genetics 2019;132:1931-1941.
[44]Yang G., Dong Y., Li Y., Wang Q., Shi Q., Zhou Q. Verification of QTL for grain starch content and its genetic correlation with oil content using two connected RIL populations in high-oil maize. PLoS One 2013;8(1):e53770.
[21] Wang Y., Li J., Li Y., Wei M., Li X., Fu J. QTL detection for grain oil and starch content and their associations in two connected F 2: 3 populations in high-oil maize. Euphytica 2010;174:239-252.
[45]Yang G, Li Y, Wang Q, et al. Detection and integration of quantitative trait loci for grain yield components and oil content in two connected recombinant inbred line populations of high-oil maize[J]. Molecular Breeding, 2012, 29(2): 313-333.
[20]Yang G., Dong Y., Li Y., Wang Q., Shi Q., Zhou Q. QTL verification of grain protein content and its correlation with oil content by using connected RIL populations of high-oil maize. Genet Mol Res 2014;13(1):881-894.
[46]Zhang J., Lu X., Song X., Yan J., Song T., Dai J., Rocheford T., Li J. Mapping quantitative trait loci for oil, starch, and protein concentrations in grain with high-oil maize by SSR markers. Euphytica 2008;162:335-344.．
[47]Wassom J.J., Wong J.C., Martinez E., King J.J., DeBaene J., Hotchkiss J.R., Mikkilineni V., Bohn M.O., Rocheford T.R. QTL associated with maize kernel oil, protein, and starch concentrations; kernel mass; and grain yield in Illinois high oil× B73 backcross‐derived lines. Crop Science 2008;48(1):243-252.
[48]Li Y., Wang Y., Wei M., Li X., Fu J. QTL identification of grain protein concentration and its genetic correlation with starch concentration and grain weight using two populations in maize (Zea mays L.). Journal of genetics 2009;88:61-67.
[23]Guo Y., Yang X., Chander S., Yan J., Zhang J., Song T., Li J. Identification of unconditional and conditional QTL for oil, protein and starch content in maize. The Crop Journal 2013;1(1):34-42.
[49]Yanyang L., Yongbin D., Suzhen N., Dangqun C., Yanzhao W., Mengguan W., Xuehui L., Jiafeng F., Zhongwei Z., Huanqing C. QTL identification of kernel composition traits with popcorn using both F2: 3 and BC2F2 populations developed from the same cross. Journal of Cereal Science 2008;48(3):625-631.
[50]Yang X., Ma H., Zhang P., Yan J., Guo Y., Song T., Li J. Characterization of QTL for oil content in maize kernel. Theoretical and applied genetics 2012;125:1169-1179.
[51]Shi H., Yu X., Yuan J., Cao Y., Sun.Qun, Yan Z., Ke.Yongpei. QTL,Mapping of Nutritional Quality Traits in Maize. journal of Sichuan University 2009(5):1454-1460.
[52]Feng X. QTL Analysis of The Kernel Nutritional Characters and Filling Speed in Different Filling Stages in Maize. Henan Agricultural University, 2008.
[53]Li X., Shen S., Li Y. QTL Analysis of Protein in Content in High-oil Maize Using Seed Trait QTL Explorer. Crops 2011;27(4):40-42.
[54]Li Y., Wang Y., Dong Y. QTL Analysis of Protein in Content in Popcorn Kernels by Using the Trisomic Inheritance of the Endosperm Model. Journal of Maize Sciences 2006;14(6):13-16.
[55]Sun H., Cai Y., Wang J., Wang G., Dai G., Xu D., Sun J. QTL Mapping for Nutritional Quality Traits in Maize. Journal of Agricultural Biotechnology 2011;19(4):616-623.
[56]Sun H. QTL Mapping for Nutritional Quality Traits in Maize. Southwest University, 2008.
[57]Xie H., Duan L., Wu X., Zhao S., Zhu Z., Cui Z., Fu Z., Tang J. QTL Analysis of Protein Content in Maize Kernels at Different Developing Stages. Journal of Henan Agricultural University 2008;42(4):371-374.
[58]Yang G. Construction of Genetic Map and QTL Analysis for Main Traits Using Two Connected RIL Populations in Maize. Henan Agricultural University, 2011.
[59]Yang M. QTL Analysisi for Maize Grain Filling Related and Kernel Nutritive Traits at Different Stages Use RIL Population. Henan Agricultural University, 2010.
[60]Zhao S. QTLs Analysis of quality characters in maize kernels under different developing stages. Xinjiang Agricultural University, 2007.
[61]Zhang Z. Construction of Normal Corn × Popcorn RIL Population and QTL Analysis for Main Traits. Henan Agricultural University, 2009.
[62]Pei Y., Li Y., Guo X., Song X. QTL Mapping for Main Nutritional Quality Traits in Maize. Journal of Maize Sciences 2014;22(6):21-26.
[63]Zhao D. QTL Analysis of Kernel Nutritional Quality Traits in Maize. Sichuan Agricultural University, 2016.
[64]Lan T., Cui T., He K., Chang L., Liu J. QTL Mapping of Kernel Quality Traits under Different Nitrogen Treatments in Maize. Journal of Maize Sciences 2017;25(2):6-11.
[65]Yang Z., Li X., Zhang N., Zhang Y., Jiang H., Gao J., Kuai B., Ding Y., Huang X. Detection of quantitative trait loci for kernel oil and protein concentration in a B73 and Zheng58 maize cross. Genet Mol Res 2016;15(3):10-4238.

## Sheet: Table S6
Table S6 Initial QTL information for QTL meta-analysis
ID	trait	Chr	Chr	LOD	R2	Position	Start	End
QTL-1	CF	1	1	3.02	5.39	178.385	172.524	184.246
QTL-2	CF	1	1	3.88	6.52	178.385	173.54	183.23
QTL-3	CF	8	8	3.34	5.2	198.7	192.625	204.775
QTL-4	CF	1	1	5.46	8.53	178.385	174.682	182.088
QTL-5	CF	1	1	2.6	5.6	190.95	174.229	207.671
QTL-6	CF	1	1	3.3	6.4	736.4	721.769	751.031
QTL-7	CF	5	5	6.1	12.7	259.15	251.777	266.523
QTL-8	CF	5	5	6	11.1	446.555	438.119	454.991
QTL-9	CF	6	6	3.1	5	70.645	51.9171	89.3729
QTL-10	CF	7	7	3.7	5.6	266.285	249.564	283.006
QTL-11	CF	6	6	3.8	6.5	134.905	120.499	149.311
QTL-12	CF	5	5	4.5	8.3	377.205	365.923	388.487
QTL-13	CF	5	5	5.7	8.9	502.6	492.079	513.121
QTL-14	CF	7	7	4.3	6	266.285	250.678	281.892
QTL-15	CF	6	6	5.8	15.4	221.75	215.67	227.83
QTL-16	CF	1	1	5.1	17.2	705.85	700.406	711.294
QTL-17	CF	4	4	4	10	572.95	563.586	582.314
QTL-18	CF	6	6	4.2	12.7	158.85	151.477	166.223
QTL-19	CF	8	8	3.9	9.2	195.65	185.472	205.828
QTL-20	CF	4	4	4.4	12	431.415	423.612	439.218
QTL-21	CF	6	6	5.5	14.1	296	289.359	302.641
QTL-22	CF	8	8	4.8	11	140.95	132.437	149.463
QTL-23	CF	1	1	2.74	3.93	206.52	199.192	213.848
QTL-24	CF	4	4	2.56	5.55	341.125	335.936	346.314
QTL-25	CF	4	4	2.7	5.51	341.125	335.898	346.352
QTL-26	CF	3	3	5.09	8.22	118.385	114.882	121.888
QTL-27	CF	6	6	3.15	6.47	251.34	246.889	255.791
QTL-28	CF	1	1	3.23	4.78	206.52	200.495	212.545
QTL-29	CF	3	3	5.11	11.1	52.945	50.3505	55.5395
QTL-30	CF	4	4	5.55	11	341.125	338.507	343.743
QTL-31	CF	6	6	2.94	6.21	251.34	246.703	255.977
QTL-32	CF	6	6	3.31	6.08	247.37	242.633	252.107
QTL-33	CF	8	8	3.21	4.87	214.1	208.187	220.013
QTL-34	CF	3	3	2.83	4.93	463.855	458.014	469.696
QTL-35	CF	6	6	7.47	12.92	221.75	219.521	223.979
QTL-36	CF	6	6	3.76	7.32	221.75	217.816	225.684
QTL-37	CF	8	8	3.28	4.92	260.3	254.447	266.153
QTL-38	CF	6	6	3.48	6.47	247.37	242.919	251.821
QTL-39	CF	8	8	3.76	7.21	432.32	428.326	436.314
QTL-40	CF	1	1	3.11	5.26	254.52	249.045	259.995
QTL-41	CF	1	1	3.23	5.56	515.7	510.52	520.88
QTL-42	CF	3	3	3.81	6.39	560.85	556.343	565.357
QTL-43	CF	6	6	9.52	14.47	221.75	219.76	223.74
QTL-44	CF	8	8	4.14	5.61	260.3	255.167	265.433
QTL-45	CF	1	1	12.23	13.13	532.6	525.827	539.373
QTL-46	CF	2	2	4.78	4.34	355	334.51	375.49
QTL-47	CF	6	6	6.28	6.01	300.395	285.599	315.191
QTL-48	CF	8	8	6.84	7.29	165.19	152.992	177.388
QTL-49	CF	3	3	7.9	5	202.2	166.867	237.533
QTL-50	CF	6	6	17.2	36.7	211.35	206.536	216.164
QTL-51	CF	8	8	6.8	13.2	377.6	364.216	390.984
QTL-52	CF	1	1	19.91	20.6	395.72	394.105	397.335
QTL-53	CF	2	2	9.95	9.6	92.79	89.3249	96.2551
QTL-54	CF	2	2	3.17	2.4	518.71	504.849	532.571
QTL-55	CF	4	4	3.46	2.6	363.95	351.156	376.744
QTL-56	CF	5	5	7.14	7.3	255.46	250.903	260.017
QTL-57	CF	6	6	14.43	15.4	193.5	191.34	195.66
QTL-58	CF	8	8	4.61	3.5	331.7	322.196	341.204
QTL-59	CF	9	9	5.36	4.9	155	148.211	161.789
QTL-60	CF	10	10	7.38	6.2	205.9	200.535	211.265
QTL-61	CF	1	1	5.16	8.5	122.35	118.648	126.052
QTL-62	CF	3	3	4.49	6.2	191.6	186.525	196.675
QTL-63	CF	5	5	3.82	8.2	606.53	602.693	610.367
QTL-64	CF	5	5	3.93	8	656.465	652.532	660.398
QTL-65	CF	7	7	3.53	6.9	310.5	294.157	326.843
QTL-66	CF	1	1	3	14.3	377.35	375.024	379.676
QTL-67	CF	1	1	3	4.3	891.15	883.414	898.886
QTL-68	CF	2	2	3	7	92.79	88.0378	97.5422
QTL-69	CF	2	2	3	1.5	418.855	396.678	441.032
QTL-70	CF	4	4	3	1.3	451.85	426.261	477.439
QTL-71	CF	5	5	3	2.2	106.25	91.1294	121.371
QTL-72	CF	5	5	3	4.4	391.61	384.05	399.17
QTL-73	CF	6	6	3	9.6	199.27	195.805	202.735
QTL-74	CF	7	7	3	2.7	129.27	116.95	141.59
QTL-75	CF	8	8	3	3.8	339.15	330.396	347.904
QTL-76	CF	9	9	3	3.9	121.57	113.04	130.1
QTL-77	CF	10	10	3	5.3	205.9	199.624	212.176
QTL-78	CF	2	2	2.8	9.57	417.065	400.484	433.646
QTL-79	CF	2	2	3.14	13.69	539.915	528.324	551.506
QTL-80	CF	2	2	3.16	7.9	368	350.972	385.028
QTL-81	CF	3	3	4.18	10	225	211.548	238.452
QTL-82	CF	6	6	3.23	7.6	121	103.3	138.7
QTL-83	CF	8	8	2.84	7.1	315	296.054	333.946
QTL-84	CF	10	10	4.09	10	245	231.548	258.452
QTL-85	CF	10	10	4.21	10.1	245	231.681	258.319
QTL-86	CF	10	10	8.02	17.8	245	237.443	252.557
QTL-87	CF	2	2	2.2	8	381.2	367.044	395.356
QTL-88	CF	2	2	3.9	14.1	381.2	373.168	389.232
QTL-89	CF	6	6	3.7	11.5	70.655	60.8074	80.5026
QTL-90	CF	8	8	2.9	10.3	314.75	303.755	325.745
QTL-91	CF	4	4	2.56	5.55	341.125	335.918	346.332
QTL-92	CF	4	4	2.77	5.51	341.125	335.88	346.37
QTL-93	CF	3	3	2.83	4.93	463.855	457.993	469.717
QTL-94	CF	8	8	3.28	6.92	260.3	256.124	264.476
QTL-95	CF	9	9	3.07	15.16	417.89	414.33	421.45
QTL-96	CF	10	10	3.38	13.92	135.91	132.033	139.787
QTL-97	CF	1	1	3.12	18.6	864.75	861.848	867.652
QTL-98	CF	8	8	3.24	16.56	176.8	173.541	180.059
QTL-99	CF	5	5	3	23.67	316.1	310.819	321.381
QTL-100	CF	6	6	4.45	9.08	73.1	67.1162	79.0838
QTL-101	CF	1	1	3	5.39	178.385	172.524	184.246
QTL-102	CF	1	1	3.88	6.52	178.385	173.54	183.23
QTL-103	CF	8	8	3.34	5.2	198.7	192.625	204.775
QTL-104	CF	1	1	5.46	8.53	178.385	174.682	182.088
QTL-105	CF	1	1	3.46	4.6	604.8	594.062	615.538
QTL-106	CF	1	1	5.27	8.6	892.2	886.457	897.943
QTL-107	CF	4	4	3.6	5.2	595.7	586.201	605.199
QTL-108	CF	6	6	4.22	6.4	435.1	427.382	442.818
QTL-109	CF	7	7	4.1	6.2	381.2	373.233	389.167
QTL-110	CF	8	8	6.57	11.1	279.9	275.45	284.35
QTL-111	CF	8	8	4.62	7.2	352.2	345.34	359.06
QTL-112	CF	10	10	4.72	7.4	352.94	346.265	359.615
QTL-113	CP	2	2	3.14	11.7	430.68	427.98	433.38
QTL-114	CP	3	3	5.59	10.6	235.6	232.62	238.58
QTL-115	CP	6	6	4.31	9.07	476.8	473.317	480.283
QTL-116	CP	2	2	3.02	7.69	430.68	426.572	434.788
QTL-117	CP	3	3	4.8	8.17	235.6	231.734	239.466
QTL-118	CP	2	2	2.92	4.1	470.725	463.02	478.43
QTL-119	CP	3	3	4.75	8.54	235.6	231.901	239.299
QTL-120	CP	6	6	3.2	6.4	367.205	362.705	371.705
QTL-121	CP	8	8	4.29	6.1	331.7	326.979	336.421
QTL-122	CP	9	9	3.76	7	359.23	355.116	363.344
QTL-123	CP	3	3	3.46	7.6	75.48	71.6907	79.2693
QTL-124	CP	3	3	4.15	9.7	75.48	72.5111	78.4489
QTL-125	CP	1	1	5.05	6.6	403.75	390.276	417.224
QTL-126	CP	2	2	5.54	6.66	93.3	79.9477	106.652
QTL-127	CP	6	6	5.11	6.66	294.165	280.813	307.517
QTL-128	CP	7	7	5.06	5.5	328.595	312.427	344.763
QTL-129	CP	8	8	4.8	5.19	381.05	363.916	398.184
QTL-130	CP	9	9	4.95	5.28	290.98	274.138	307.822
QTL-131	CP	6	6	3.8	6.4	360.265	332.661	387.869
QTL-132	CP	8	8	7.5	3	348.585	289.696	407.474
QTL-133	CP	8	8	5.1	0.8	440.25	219.417	661.083
QTL-134	CP	9	9	3.9	0.8	395.84	175.007	616.673
QTL-135	CP	1	1	5.8	1.2	584.79	437.568	732.012
QTL-136	CP	6	6	5.4	9.7	211.35	193.137	229.563
QTL-137	CP	9	9	5.4	11	198.45	182.389	214.511
QTL-138	CP	3	3	4.1	8.9	695.4	684.916	705.884
QTL-139	CP	8	8	5.2	13.4	195.65	188.687	202.613
QTL-140	CP	8	8	3.9	6.7	280.45	266.523	294.377
QTL-141	CP	1	1	4.84	6.5	403.095	397.977	408.213
QTL-142	CP	2	2	3.92	6.8	92.79	87.898	97.682
QTL-143	CP	6	6	5.3	9	166.2	162.504	169.896
QTL-144	CP	8	8	3.93	5.2	319	312.603	325.397
QTL-145	CP	9	9	4.58	7.7	374.605	370.285	378.925
QTL-146	CP	4	4	4.35	5.8	40.5	35.0746	45.9254
QTL-147	CP	6	6	3.91	6	526.83	521.585	532.075
QTL-148	CP	7	7	5.7	9.1	310.5	307.042	313.958
QTL-149	CP	8	8	3.74	5	305.5	299.207	311.793
QTL-150	CP	1	1	7.33	13.1	606.15	597.542	614.758
QTL-151	CP	6	6	3.47	6.1	407.5	389.014	425.986
QTL-152	CP	7	7	5.83	14.3	118.32	110.434	126.206
QTL-153	CP	2	2	2.05	14.9	30	22.3669	37.6331
QTL-154	CP	3	3	3.53	10.98	289.8	275.348	304.252
QTL-155	CP	5	5	3.32	21.39	622.515	615.096	629.934
QTL-156	CP	5	5	3.27	11.71	672.71	659.159	686.261
QTL-157	CP	2	2	2.68	12.27	449.29	436.357	462.223
QTL-158	CP	10	10	4.44	16.64	447.05	437.514	456.586
QTL-159	CP	8	8	2.52	10.94	497.7	483.195	512.205
QTL-160	CP	8	8	2.66	11.16	497.7	483.481	511.919
QTL-161	CP	5	5	3.51	3.86	568.135	543.961	592.309
QTL-162	CP	8	8	4.15	5.04	331.7	313.186	350.214
QTL-163	CP	7	7	8.29	17.7	513.4	508.128	518.672
QTL-164	CP	1	1	2.68	6.7	583	562.923	603.077
QTL-165	CP	2	2	3.51	8.7	381	365.538	396.462
QTL-166	CP	6	6	3.23	7.6	121.5	103.8	139.2
QTL-167	CP	8	8	2.59	6.3	393.5	372.148	414.852
QTL-168	CP	8	8	2.3	5.4	354.775	333.803	375.747
QTL-169	CP	5	5	3.5	11.58	452.15	448.683	455.617
QTL-170	CP	1	1	2.5	14.8	476.67	473.957	479.383
QTL-171	CP	10	10	3.2	13.3	135.91	132.891	138.929
QTL-172	CP	1	1	4.5	24.61	864.75	863.119	866.381
QTL-173	CP	1	1	5.1	36.9	563.47	562.382	564.558
QTL-174	CP	2	2	3.7	42.18	431.08	430.128	432.032
QTL-175	CP	4	4	3.3	30.04	524.39	523.054	525.726
QTL-176	CP	9	9	3.2	16.22	417.89	416.108	419.672
QTL-177	CP	6	6	3.2	6.42	367.205	362.703	371.707
QTL-178	CP	8	8	4.29	6.13	331.7	326.985	336.415
QTL-179	CP	9	9	3.6	6.98	359.23	355.089	363.371
QTL-180	CP	3	3	3.46	7.58	75.48	71.6672	79.2928
QTL-181	CP	3	3	3.16	6.07	235.6	230.396	240.804
QTL-182	CP	3	3	3.27	6.21	235.6	230.513	240.687
QTL-183	CP	6	6	3.22	7.82	476.8	472.76	480.84
QTL-184	CP	2	2	3.24	15.18	430.68	428.599	432.761
QTL-185	CP	3	3	3.35	7.09	622.5	618.045	626.955
QTL-186	CP	5	5	3.12	7.43	115.06	110.808	119.312
QTL-187	CP	5	5	3.82	10.67	523.76	520.799	526.721
QTL-188	CP	7	7	3.07	13.93	274.87	270.995	278.745
QTL-189	CP	1	1	3.04	14.28	864.75	860.97	868.53
QTL-190	CP	2	2	3.7	43.64	431.08	429.843	432.317
QTL-191	CP	3	3	4.45	23.2	134.7	132.374	137.026
QTL-192	CP	4	4	3.2	24.34	167.895	165.678	170.112
QTL-193	CP	7	7	3.5	15.36	535.84	532.326	539.354
QTL-194	CP	7	7	3.2	12.6	529.68	525.396	533.964
QTL-195	CP	7	7	3.25	10.2	567.64	562.348	572.932
QTL-196	CP	1	1	3	5	411.1	386.1	436.1
QTL-197	CP	1	1	3	5	411.1	386.1	436.1
QTL-198	CP	6	6	3.3	7.96	73.1	66.2742	79.9258
QTL-199	CP	2	2	3.144	11.7	430.68	427.98	433.38
QTL-200	CP	3	3	5.593	10.6	235.6	232.62	238.58
QTL-201	CP	6	6	4.3	9.07	476.8	473.317	480.283
QTL-202	CP	2	2	3	7.69	430.68	426.572	434.788
QTL-203	CP	3	3	4.8	8.17	235.6	231.734	239.466
QTL-204	CP	2	2	2.92	4.1	470.725	463.02	478.43
QTL-205	CP	3	3	4.75	8.54	235.6	231.901	239.299
QTL-206	CP	1	1	4.55	7.1	1010.2	1003.24	1017.16
QTL-207	CP	2	2	6.63	11.4	474.8	470.467	479.133
QTL-208	CP	3	3	4.06	6.1	760.9	752.803	768.997
QTL-209	CP	7	7	5.29	8.6	481.1	475.357	486.843
QTL-210	CP	8	8	3.94	5.5	385.75	376.769	394.731
QTL-211	CP	10	10	4.38	6.8	100	92.7362	107.264
QTL-212	CP	10	10	3.82	5.4	388.4	379.253	397.547
QTL-213	CT	3	3	5.79	9.15	235.6	232.148	239.052
QTL-214	CT	3	3	6.49	10.6	235.6	232.62	238.58
QTL-215	CT	3	3	8.63	12.9	235.6	233.151	238.049
QTL-216	CT	5	5	3.18	5.77	606.53	601.055	612.005
QTL-217	CT	3	3	7.95	12	235.6	232.968	238.232
QTL-218	CT	2	2	5.12	6.69	206.66	202.355	210.965
QTL-219	CT	2	2	4.22	7.34	208.66	204.736	212.584
QTL-220	CT	3	3	4.63	5.65	329.25	324.153	334.347
QTL-221	CT	7	7	6.56	7.97	181.65	178.037	185.263
QTL-222	CT	9	9	4.47	5.15	284.45	278.858	290.042
QTL-223	CT	9	9	4.66	5.54	284.45	279.252	289.648
QTL-224	CT	8	8	2.94	4.47	257.75	251.55	263.95
QTL-225	CT	9	9	2.5	4.56	286.58	280.18	292.98
QTL-226	CT	9	9	2.98	5.91	286.58	280.18	292.98
QTL-227	CT	1	1	2.5	4.03	206.52	199.07	213.97
QTL-228	CT	5	5	5.31	8.03	259.15	250.25	268.05
QTL-229	CT	8	8	2.93	4.81	432.32	428.27	436.37
QTL-230	CT	3	3	2.53	4.01	245	243.8	246.2
QTL-231	CT	1	1	3.07	5.46	206.52	199.07	213.97
QTL-232	CT	5	5	3.15	3.24	259.15	250.25	268.05
QTL-233	CT	3	3	2.76	3.98	576.385	570.835	581.935
QTL-234	CT	8	8	2.56	4.35	331.7	324.25	339.15
QTL-235	CT	9	9	3.99	7.24	359.23	356.38	362.08
QTL-236	CT	10	10	3.48	5.69	378.55	369.85	387.25
QTL-237	CT	9	9	3.36	5.97	211.615	207.815	215.415
QTL-238	CT	5	5	2.61	7.55	383.96	367.21	400.71
QTL-239	CT	9	9	2.58	5.43	211.615	207.815	215.415
QTL-240	CT	9	9	3.35	6.95	211.615	207.815	215.415
QTL-241	CT	5	5	4.8	7.7	259.15	246.989	271.311
QTL-242	CT	10	10	4.3	7.2	159.7	146.695	172.705
QTL-243	CT	5	5	5.6	9.3	259.15	249.081	269.219
QTL-244	CT	6	6	4	5.5	37.985	20.9596	55.0104
QTL-245	CT	8	8	5.6	9.5	280.45	270.593	290.307
QTL-246	CT	8	8	7.1	13.2	381.05	373.956	388.144
QTL-247	CT	5	5	8.3	14	259.15	252.461	265.839
QTL-248	CT	5	5	8.7	12.9	441.3	434.041	448.559
QTL-249	CT	8	8	4.2	8.2	195.65	184.231	207.069
QTL-250	CT	8	8	3.8	6.2	280.45	265.347	295.553
QTL-251	CT	10	10	5	6.7	286.4	272.424	300.376
QTL-252	CT	4	4	3.9	12.7	431.415	424.042	438.788
QTL-253	CT	5	5	4.3	9.3	259.15	249.081	269.219
QTL-254	CT	6	6	4.2	9.4	158.85	148.888	168.812
QTL-255	CT	1	1	3	5.9	620.12	604.249	635.991
QTL-256	CT	6	6	3.1	7.9	158.85	146.997	170.703
QTL-257	CT	2	2	1.9	2.9	351.75	319.46	384.04
QTL-258	CT	6	6	3.4	6.1	158.85	143.499	174.201
QTL-259	CT	6	6	1.9	3.9	259.15	235.14	283.16
QTL-260	CT	1	1	3.98	4.42	403.75	383.631	423.869
QTL-261	CT	5	5	3.82	4.14	297.18	275.7	318.66
QTL-262	CT	7	7	4.01	4.92	336	317.926	354.074
QTL-263	CT	8	8	6.91	7.85	381.05	369.722	392.378
QTL-264	CT	3	3	8.2	13.2	490.455	477.071	503.839
QTL-265	CT	3	3	4.3	12.3	528.05	513.687	542.413
QTL-266	CT	1	1	3.6	6.5	725.75	698.571	752.929
QTL-267	CT	4	4	7.8	12.3	200.2	185.837	214.563
QTL-268	CT	6	6	4.2	7.5	132	108.444	155.556
QTL-269	CT	8	8	7.7	18	377.6	367.785	387.415
QTL-270	CT	1	1	8.31	10.3	395.72	392.49	398.95
QTL-271	CT	2	2	5.69	6.7	92.79	87.825	97.755
QTL-272	CT	3	3	2.74	4.4	449.335	441.775	456.895
QTL-273	CT	5	5	5.81	6.5	255.46	250.342	260.578
QTL-274	CT	6	6	3.96	5.8	294.165	288.43	299.9
QTL-275	CT	7	7	3.2	7.1	334.755	330.07	339.44
QTL-276	CT	8	8	3.46	4	319	310.684	327.316
QTL-277	CT	9	9	2.86	4.2	374.605	366.685	382.525
QTL-278	CT	1	1	6.95	8.9	45.75	42.2144	49.2856
QTL-279	CT	1	1	8.41	10.6	606.15	603.181	609.119
QTL-280	CT	3	3	5.06	6.3	345.6	340.605	350.595
QTL-281	CT	4	4	4.29	5.2	40.5	34.4486	46.5514
QTL-282	CT	1	1	4.44	8.4	606.15	592.725	619.575
QTL-283	CT	3	3	2.96	6.5	235.6	218.251	252.949
QTL-284	CT	8	8	2.67	12.4	374.9	365.728	384.072
QTL-285	CT	1	1	2.3	9.1	847	834.502	859.498
QTL-286	CT	2	2	2.79	21	30	24.5841	35.4159
QTL-287	CT	5	5	3.36	23.5	622.515	615.763	629.267
QTL-288	CT	6	6	3	9.15	138.25	120.908	155.592
QTL-289	CT	7	7	3.41	23.21	475.44	468.603	482.277
QTL-290	CT	1	1	3.76	9.1	522	507.218	536.782
QTL-291	CT	2	2	4.06	10	380	366.548	393.452
QTL-292	CT	3	3	3.26	7.9	226.5	209.472	243.528
QTL-293	CT	10	10	2.91	6.9	245	225.505	264.495
QTL-294	CT	1	1	2.2	5.5	368.1	347.509	388.691
QTL-295	CT	1	1	2.1	5	132.6	109.95	155.25
QTL-296	CT	8	8	2.95	4.61	331.7	325.431	337.969
QTL-297	CT	3	3	2.76	3.98	576.385	569.124	583.646
QTL-298	CT	8	8	2.56	4.35	331.7	325.056	338.344
QTL-299	CT	9	9	3.99	7.24	359.23	355.238	363.222
QTL-300	CT	1	1	9.4	16.23	178.385	176.439	180.331
QTL-301	CT	1	1	10.32	16.79	178.385	176.504	180.266
QTL-302	CT	4	4	4.28	13.59	388.81	386.486	391.134
QTL-303	CT	1	1	7.2	11.26	178.385	175.58	181.19
QTL-304	CT	3	3	3.3	6.1	235.6	230.421	240.779
QTL-305	CT	4	4	2.99	6.41	310.51	305.582	315.438
QTL-306	CT	5	5	3.36	6.6	563.29	558.504	568.076
QTL-307	CT	1	1	5.48	9.45	178.385	175.042	181.728
QTL-308	CT	1	1	4.42	6.65	178.385	173.635	183.135
QTL-309	CT	3	3	3.87	6.6	235.6	230.814	240.386
QTL-310	CT	4	4	3.12	9.25	388.81	385.395	392.225
QTL-311	CT	5	5	3.15	7.88	523.76	519.751	527.769
QTL-312	CT	3	3	4.49	9.51	235.6	229.925	241.275
QTL-313	CT	1	1	2.5	14.8	476.67	473.023	480.317
QTL-314	CT	5	5	3.47	11.58	452.15	447.489	456.811
QTL-315	CT	10	10	3.6	24.53	135.91	133.71	138.11
QTL-316	CT	1	1	4.45	24.61	864.75	862.557	866.943
QTL-317	CT	1	1	5.08	36.9	563.47	562.007	564.933
QTL-318	CT	2	2	3.74	42.18	431.08	429.8	432.36
QTL-319	CT	4	4	3.25	30.04	524.39	522.593	526.187
QTL-320	CT	9	9	3.2	16.22	417.89	414.562	421.218
QTL-321	CT	8	8	4.2	8.3	329.01	313.95	344.07
QTL-322	CT	9	9	3	9	294	280.111	307.889
QTL-323	CT	2	2	3.53	7.33	626.965	619.553	634.377
QTL-324	CT	3	3	3.69	7.94	812.45	805.607	819.293
QTL-325	CT	5	5	4.06	9.35	484.15	478.339	489.961
QTL-326	CT	3	3	3.47	7.52	812.45	805.225	819.675
QTL-327	CT	3	3	5.78	9.15	235.6	232.148	239.052
QTL-328	CT	3	3	6.48	10.6	235.6	232.62	238.58
QTL-329	CT	3	3	8.63	12.9	235.6	233.151	238.049
QTL-330	CT	5	5	3.1	5.77	606.53	601.055	612.005
QTL-331	CT	3	3	7.9	12	235.6	232.968	238.232

## Sheet: Table S7
Table S7 Description of MQTL identified in the present study for seed quality traits in maize
Meta-QTL	Chr	Position(cM)	CI(95%)	Flanking marker	Physical position of flanking markers (bp)	QTL Integrated	Traits associated with the MQTL	Candidate Genes	Reported genes	Referencce
MQTL1	1	389.78	2.35	dof36-ccp10	72625013-73920871	11	OC,PC,SC	38	GRMZM2G470442	Katral, A et al. 2023[66]
MQTL2	1	485.14	2.21	bhlh158-bif2	170491369-173865554	5	OC,PC,SC	101	GRMZM2G071873	Shankarappa Varalakshmi et al. 2023[67]
MQTL3	1	596.05	1.69	bzip127-ufg50	197092935-197293338	9	OC,PC,SC	9
MQTL4	2	377.32	10.4	upl9-trpp2	168053201-177921904	7	OC,PC,SC	158	GRMZM2G106213	Niu, LJ et al. 2023[68]
MQTL5	2	431.01	1.15	prrh1-magi50422	196383651-196868889	11	PC,SC	37	GRMZM2G133282	Zhijia Yu et al. 2023[69]
MQTL6	2	480.58	2.61	pco066751-IDP485	204997396-205136417	5	PC	20
MQTL7	3	235.54	1.52	umc1223-pox1	56991890-59039454	22	OC,PC,SC	45
MQTL8	3	430.92	5.02	agrr274a-atl1	178045695-178053577	5	OC,SC	15
MQTL9	4	341.56	3.85	krp1-tip2a	149310956-152458301	5	OC	55	GRMZM2G377217 GRMZM2G319786	Xingjie Zhang et al. 2024[70];Amaal Maghraby et al. 2024[71]
MQTL10	4	389.76	4.02	umc1329-pco061578	165710257-167219964	3	SC	26	GRMZM2G021339	Luo, MJ et al. 2023[72]
MQTL11	4	432.28	10.65	uaz74-ereb7	176528458-178620836	3	OC,SC	56	GRMZM2G011110	Cheng, C et al. 2023[73]
MQTL12	4	596.16	7.57	IDP4984-T4-9b(4)	229595387-230622369	3	OC	23
MQTL13	5	99.41	8.18	AY106121-dof24	5496291-6118778	3	OC,PC	28	GRMZM2G104789	Wang, LP et al. 2024[74]
MQTL14	5	257.38	4.76	IDP5073-T5-6d(5)	38832527-40588753	9	OC,SC	41	GRMZM2G303631	Yufeng Jiang et al. 2023[75]
MQTL15	5	386.76	11.76	gpm570-kelp2	170111141-172514217	3	OC,SC	59
MQTL16	5	450.4	4.97	TIDP5693-csu550	186727239-187022091	4	OC,PC,SC	11	GRMZM2G017991	Zhang, Yaping et al. 2023[76]
MQTL17	5	610.2	4.84	bnl7.49d-bnlg1597c	211720032-211813877	5	OC,PC,SC	10	GRMZM2G074604	Jatin Sharma et al. 2023[77]
MQTL18	6	70.78	7.78	IDP8025-arpp0	8106360-9209074	5	OC,PC	27
MQTL19	6	159.35	5.56	CG996869-IDP5064	95490787-97485484	10	OC,PC,SC	65
MQTL20	6	220.94	2.6	acy1-mads38	110055225-112319639	6	OC,PC	74	GRMZM2G000674	Chen, RR et al. 2023[78]
MQTL21	6	249.46	4.54	rp8-tubg2	124888239-126383030	5	OC,SC	41	GRMZM2G135108	Liu, LJ et al. 2024[79]
MQTL22	6	295.26	7.95	umc1314-me7	135700153-139151624	4	OC,PC,SC	97
MQTL23	6	377.63	2.17	IDP330-pyl4	152657185-153171840	5	PC	24
MQTL24	7	167.94	6.34	gpm836-gpm836	21811964-23769242	3	OC,PC	36
MQTL25	7	273.98	7.33	acco2-agrr174	124315851-124958822	3	OC,PC	14	GRMZM2G007249	Xie, SY et al. 2023[80]
MQTL26	7	319.47	5.35	csu395c-bzip7	132622754-133162136	5	OC,PC,SC	19	GRMZM2G083894	Gbemisola Okunlola et al. 2022[81]
MQTL27	7	529.18	4.83	IDP7771-umc151	168116616-168295497	3	PC	15
MQTL28	8	171.8	5.91	mHbrBA171-nactf47	20315182-20832776	3	OC	21
MQTL29	8	203.59	3.75	AW244963-AW244963	59822718-63072438	6	OC,PC,SC	69
MQTL30	8	259.89	5.15	gpat20-TIDP5619	96206106-96582581	4	OC,PC,SC	11
MQTL31	8	280.06	7.55	pza03135-kch6	100225360-101584706	4	OC,PC,SC	43	GRMZM2G055667	Zhang, SM et al. 2024[82]
MQTL32	8	313.97	7.3	gpat12-IDP4363	115648165-116148238	5	OC,PC,SC	17	GRMZM2G038401	Dong, ZY et al. 2023[83]
MQTL33	8	334.32	4.35	pd2-bnlg1246c	121998450-122433073	8	OC,PC,SC	7	GRMZM2G375222	Liu, BB et al. 2023[84]
MQTL34	8	380.27	7.35	mmt1-sun5	134588554-139920531	8	OC,PC,SC	135
MQTL35	8	437.07	1.95	gpm687b-umc150a	163058682-163719701	4	OC,PC,SC	34	GRMZM2G122057	Liangfa Wang et al. 2022[85]
MQTL36	9	294.18	5.54	gta101c-umc2398	113447679-114069436	7	PC,SC	23
MQTL37	9	344.88	3.63	nactf29-rpa8	133068297-134757339	5	PC,SC	58	GRMZM2G162481	Xuanxuan Chen et al. 2024[86]
MQTL38	9	381.1	6.09	IDP708-rps28	136274045-137120621	4	PC,SC	38	GRMZM2G443785	Shankarappa Varalakshmi et al. 2023[67]
MQTL39	10	139.97	3.13	salt1-tubtf14	8611615-8789860	5	OC,PC,SC	9
MQTL40	10	205.94	2.7	ereb163-tps10	73143884-74488739	7	OC,SC	23	GRMZM2G179092	Jiang, YA et al. 2023[87]
References
【66】Katral, A et al. 2023. Multilocus functional characterization of indigenous and exotic inbreds for dgat1-2, fatb, ge2 and wri1a genes affecting kernel oil and fatty acid profile in maize Gene. :doi: 10.1016/j.gene.2023.148001.
【67】 Shankarappa Varalakshmi et al. 2023. Marker–Trait Association for Protein Content among Maize Wild Accessions and Coix Using SSR Markers Agronomy. 13:2138.
【68】 Niu, LJ et al. 2023. Genetic Engineering of Starch Biosynthesis in Maize Seeds for Efficient Enzymatic Digestion of Starch during Bioethanol Production Int J Mol Sci. 24:3927.
【69】Zhijia Yu et al. 2023. Exploring the roles of ZmARM gene family in maize development and abiotic stress response. PeerJ. 11:e16254.
【70】Xingjie Zhang et al. 2024. Hotspot Regions of Quantitative Trait Loci and Candidate Genes for Ear-Related Traits in Maize: A Literature Review Genes. 15:15.
【71】Amaal Maghraby et al. 2024. Genome-wide identification and evolutionary analysis of the AP2/EREBP, COX and LTP genes in Zea mays L. under drought stress. Sci. Rep.. 14:7610.
【72】 Luo, MJ et al. 2023. Genetic basis of the oil biosynthesis in ultra-high-oil maize grains with an oil content exceeding 20% Frontiers in Plant Science. 14:1168216.
【73】Cheng, C et al. 2023. Wide-Range Portrayal of AP2/ERF Transcription Factor Family in Maize (Zea mays L.) Development and Stress Responses. Genes. 14
【74】 Wang, LP et al. 2024. Functional identification of maize transcription factor ZmMYB12 to enhance drought resistance and low phosphorus tolerance in plants Acta Agron Sin. 50:76-88.
【75】Yufeng Jiang et al. 2023. Metabolomics and transcriptomics strategies to reveal the mechanism of diversity of maize kernel color and quality. BMC Genomics. 24:194.
【76】Zhang, Yaping et al. 2023. Identification of the Maize LEA Gene Family and Its Relationship with Kernel Dehydration Plants. 12:3674.
【77】Jatin Sharma et al. 2023. Surveying the genomic landscape of silage-quality traits in maize (Zea mays L.) Crop J. :doi: 10.1016/j.cj.2023.10.007.
【78】Chen, RR et al. 2023. The pentatricopeptide repeat protein EMP601 functions in maize seed development by affecting RNA editing of mitochondrial transcript ccmC The Crop Journal. :doi: 10.1016/j.cj.2023.03.004.
【79】Liu, LJ et al. 2024. Genome-wide identification of ZmMYC2 binding sites and target genes in maize BMC Genomics. 25:397.
【80】Xie, SY et al. 2023. Striking a growth-defense balance: Stress regulators that function in maize development. J Integr Plant Biol. :doi: 10.1111/jipb.13570.
【81】 Gbemisola Okunlola et al. 2022. Genome-wide association studies of Striga resistance in extra-early maturing quality protein maize inbred lines G3. :doi: 10.1093/g3journal/jkac237.
【82】Zhang, SM et al. 2024. Fatty acid de novo biosynthesis in plastids: Key enzymes and their critical roles for male reproduction and other processes in plants. Plant Physiol Biochem. 210:108654.
【83】 Dong, ZY et al. 2023. The Genetic Structures and Molecular Mechanisms Underlying Ear Traits in Maize (Zea mays L.) Cells. 12:1900.
【84】Liu, BB et al. 2023. Heritable changes of epialleles near genes in maize can be triggered in the absence of CHH methylatio Plant Physiol. :doi: 10.1093/plphys/kiad668.
【85】Liangfa Wang et al. 2022. Comparative transcriptomics analysis at the key stage of maize ear development dissect heterosis Plant Genome. :doi: 10.1002/tpg2.20293.
【86】Xuanxuan Chen et al. 2024. A Comprehensive Identification and Expression Analysis of the WUSCHEL Homeobox-Containing Protein Family Reveals Their Special Role in Development and Abiotic Stress Response in Zea mays L. Int J Mol Sci. 25:441.
【87】Jiang, YA et al. 2023. Transcriptome analysis of drought-responsive and drought-tolerant mechanisms in maize leaves under drought stress. Physiol Plant. :e13875.

## Sheet: Table S8
Table S8 Candidate genes detected by meta-analysis
MQTL	Chr	Physical position (bp)	Genes
MQTL1	1	72625013-73920871	GRMZM2G137502 GRMZM2G096682 GRMZM2G397433 GRMZM5G866989 GRMZM2G147301 GRMZM2G051224 GRMZM2G391705 GRMZM2G351259 GRMZM2G351259 GRMZM2G351259 GRMZM2G452931 GRMZM2G545228 GRMZM2G117930 GRMZM2G074946 GRMZM2G026137 GRMZM2G496269 GRMZM2G470442 GRMZM5G875398 GRMZM2G172244 GRMZM2G529379 GRMZM2G078936 GRMZM2G078936 GRMZM2G078936 GRMZM2G338435 GRMZM2G067371 GRMZM5G820032 GRMZM2G104983 GRMZM2G521686 GRMZM2G…
MQTL2	1	170491369-173865554	GRMZM2G100121 GRMZM2G542929 GRMZM2G100177 GRMZM2G401098 GRMZM2G100192 GRMZM2G318236 GRMZM2G009820 GRMZM2G080006 GRMZM5G863336 GRMZM2G079957 GRMZM2G080012 GRMZM2G073427 GRMZM2G069410 GRMZM2G389961 GRMZM2G536288 GRMZM2G108422 GRMZM2G536552 GRMZM2G052619 GRMZM5G876568 GRMZM2G052650 GRMZM5G881456 GRMZM2G092947 GRMZM2G387822 GRMZM2G140072 GRMZM2G439888 GRMZM2G566300 GRMZM2G052619 GRMZM2G049849 GRMZM2G…
MQTL3	1	197092935-197293338	GRMZM2G477872 GRMZM2G175280 GRMZM2G175141 GRMZM5G825718 GRMZM2G547049 GRMZM5G899600 GRMZM2G107031 GRMZM2G547043 GRMZM2G175396
MQTL4	2	168053201-177921904	GRMZM5G840225 GRMZM5G872070 GRMZM2G064873 GRMZM2G021860 GRMZM2G144415 GRMZM2G107675 GRMZM2G564723 GRMZM2G011784 GRMZM2G176641 GRMZM2G491775 GRMZM2G105922 GRMZM5G821965 GRMZM2G511376 GRMZM2G511373 GRMZM2G367438 GRMZM5G890936 GRMZM2G507338 GRMZM2G107661 GRMZM2G333478 GRMZM2G037918 GRMZM5G814776 GRMZM2G050885 GRMZM5G824689 GRMZM2G351021 GRMZM2G093492 GRMZM2G703247 GRMZM2G016066 GRMZM2G025159 GRMZM2G…
MQTL5	2	196383651-196868889	GRMZM2G367834 GRMZM2G367813 GRMZM2G367842 GRMZM5G873455 GRMZM2G069232 GRMZM2G017961 GRMZM2G175114 GRMZM2G473426 GRMZM2G563505 GRMZM2G088473 GRMZM2G365644 GRMZM2G365613 GRMZM2G063533 GRMZM2G365632 GRMZM2G063602 GRMZM2G584868 GRMZM2G130278 GRMZM2G002828 GRMZM2G002807 GRMZM5G820188 GRMZM5G838081 GRMZM2G337410 GRMZM2G166284 GRMZM2G350620 GRMZM2G058105 GRMZM2G166275 GRMZM2G350658 GRMZM2G050714 GRMZM2G…
MQTL6	2	204997396-205136417	GRMZM2G444112 GRMZM2G444105 GRMZM2G444100 GRMZM2G568904 GRMZM2G568900 GRMZM2G144116 GRMZM2G063312 GRMZM2G063309 GRMZM2G063263 GRMZM2G063238 GRMZM2G363451 GRMZM2G163211 GRMZM2G163233 GRMZM2G144135 GRMZM2G046011 GRMZM2G144180 GRMZM2G510386 GRMZM2G346509 GRMZM2G046004 GRMZM2G346499
MQTL7	3	56991890-59039454	GRMZM2G072890 GRMZM2G080450 GRMZM2G080320 GRMZM2G381473 GRMZM2G381470 GRMZM2G033644 GRMZM2G033905 GRMZM2G033606 GRMZM2G331811 GRMZM2G032887 GRMZM5G820920 GRMZM2G501605 GRMZM5G823123 GRMZM2G501603 GRMZM2G030206 GRMZM2G502642 GRMZM2G016754 GRMZM5G853633 GRMZM2G160672 GRMZM2G701509 GRMZM2G424577 GRMZM2G151653 GRMZM5G811948 GRMZM2G424588 GRMZM2G492309 GRMZM5G883051 GRMZM2G164153 GRMZM2G555572 GRMZM5G…
MQTL8	3	178045695-178232720	GRMZM2G128918 GRMZM2G127949 GRMZM5G859053 GRMZM2G511308 GRMZM2G511296 GRMZM2G485919 GRMZM2G511288 GRMZM2G047851 GRMZM2G007659 GRMZM2G177518 GRMZM5G874168 GRMZM2G581393 GRMZM2G581396 GRMZM2G581398 GRMZM2G533409
MQTL9	4	149310956-152458301	GRMZM2G430946 GRMZM2G129675 GRMZM2G129569 GRMZM2G129561 GRMZM2G135245 GRMZM2G435104 GRMZM5G882482 GRMZM2G035108 GRMZM2G035040 GRMZM2G397362 GRMZM2G096996 GRMZM2G485844 GRMZM2G575190 GRMZM2G522468 GRMZM2G065021 GRMZM2G180775 GRMZM2G039810 GRMZM2G063203 GRMZM5G839129 GRMZM2G083921 GRMZM2G067431 GRMZM5G802941 GRMZM2G495234 GRMZM5G819081 GRMZM2G495234 GRMZM2G100716 GRMZM2G163193 GRMZM2G101687 GRMZM2G…
MQTL10	4	165710257-167219964	GRMZM2G122843 GRMZM2G556199 GRMZM2G122754 GRMZM2G150930 GRMZM2G021339 GRMZM2G166730 GRMZM2G125268 GRMZM2G558633 GRMZM2G125387 GRMZM2G533499 GRMZM2G083957 GRMZM2G161735 GRMZM2G443748 GRMZM2G161735 GRMZM2G579820 GRMZM2G444623 GRMZM2G156465 GRMZM2G379629 GRMZM2G379629 GRMZM2G304884 GRMZM2G304933 GRMZM2G063426 GRMZM2G063276 GRMZM2G319928 GRMZM2G136996 GRMZM2G467934
MQTL11	4	176528458-178620836	GRMZM2G091074 GRMZM2G091143 GRMZM5G805667 GRMZM2G091189 GRMZM2G395926 GRMZM2G047414 GRMZM2G047319 GRMZM2G386088 GRMZM2G315230 GRMZM2G149281 GRMZM2G449909 GRMZM2G006297 GRMZM2G105335 GRMZM2G115013 GRMZM2G017318 GRMZM5G815154 GRMZM2G121151 GRMZM2G139292 GRMZM2G441118 GRMZM2G441144 GRMZM2G044670 GRMZM2G331964 GRMZM5G880216 GRMZM2G165961 GRMZM2G165991 GRMZM5G841204 GRMZM2G166005 GRMZM2G126646 GRMZM5G…
MQTL12	4	229595387-230622369	GRMZM2G150383 GRMZM2G105570 GRMZM2G320872 GRMZM2G017784 GRMZM2G528097 GRMZM2G145635 GRMZM5G831452 GRMZM2G041549 GRMZM2G045106 GRMZM2G091956 GRMZM2G395678 GRMZM2G539653 GRMZM2G324874 GRMZM2G022403 GRMZM2G022370 GRMZM2G037077 GRMZM2G302233 GRMZM2G001401 GRMZM2G015013 GRMZM2G391164 GRMZM2G582705 GRMZM5G803983 GRMZM2G379217
MQTL13	5	5496291-6118778	GRMZM6G911538 GRMZM2G104789 GRMZM2G351716 GRMZM5G854360 GRMZM2G351729 GRMZM2G149824 GRMZM2G050741 GRMZM2G397920 GRMZM2G091535 GRMZM2G091527 GRMZM2G386273 GRMZM2G091487 GRMZM2G438400 GRMZM5G838085 GRMZM2G137829 GRMZM2G137847 GRMZM2G052467 GRMZM2G052423 GRMZM2G033267 GRMZM2G336902 GRMZM2G033198 GRMZM2G114557 GRMZM2G412871 GRMZM2G412869 GRMZM2G114634 GRMZM2G152029 GRMZM2G380889 GRMZM2G084130
MQTL14	5	38832527-40588753	GRMZM2G158252 GRMZM2G136901 GRMZM2G436064 GRMZM2G303631 GRMZM2G074804 GRMZM2G111238 GRMZM5G809978 GRMZM2G099505 GRMZM2G390678 GRMZM2G089921 GRMZM2G089931 GRMZM2G151616 GRMZM2G151589 GRMZM2G151589 GRMZM2G095090 GRMZM2G094632 GRMZM2G094543 GRMZM2G439951 GRMZM2G464011 GRMZM2G001191 GRMZM2G048205 GRMZM2G048549 GRMZM2G012167 GRMZM2G012209 GRMZM2G012926 GRMZM2G012933 GRMZM2G013196 GRMZM2G012958 GRMZM5G…
MQTL15	5	170111141-172514217	GRMZM2G017991 GRMZM2G092609 GRMZM2G092588 GRMZM2G071484 GRMZM2G071528 GRMZM2G423333 GRMZM2G387624 GRMZM2G172260 GRMZM2G451254 GRMZM5G822388 GRMZM2G451281 GRMZM2G451308 GRMZM2G149977 GRMZM2G451314 GRMZM2G303964 GRMZM2G510595 GRMZM2G048800 GRMZM2G346837 GRMZM2G037700 GRMZM2G037823 GRMZM2G037865 GRMZM5G838666 GRMZM2G443488 GRMZM2G088585 GRMZM2G088543 GRMZM2G389175 GRMZM2G057841 GRMZM2G041167 GRMZM5G…
MQTL16	5	186727239-187022091	GRMZM2G074604 GRMZM2G334660 GRMZM2G334655 GRMZM2G029048 GRMZM2G170692 GRMZM2G068714 GRMZM2G370991 GRMZM2G068900 GRMZM2G068904 GRMZM2G530243 GRMZM2G379838 GRMZM2G379835 GRMZM2G153488 GRMZM2G153368 GRMZM2G153359
MQTL17	5	211720032-211813877	GRMZM5G857944 GRMZM5G886335 GRMZM2G512292 GRMZM2G049194 GRMZM2G049267 GRMZM5G842517 GRMZM5G893117 GRMZM2G581103 GRMZM2G463904 GRMZM2G463935
MQTL18	6	8106360-9209074	GRMZM2G334584 GRMZM2G068955 GRMZM2G136662 GRMZM2G136700 GRMZM2G136680 GRMZM2G700862 GRMZM2G432431 GRMZM2G700863 GRMZM2G019225 GRMZM2G061328 GRMZM2G061186 GRMZM2G061186 GRMZM5G807198 GRMZM2G061186 GRMZM2G060106 GRMZM5G892124 GRMZM2G060057 GRMZM5G821866 GRMZM2G176750 GRMZM2G149171 GRMZM2G567718 GRMZM5G856021 GRMZM2G442170 GRMZM2G066293 GRMZM2G066400 GRMZM2G066426 GRMZM2G066460
MQTL19	6	95490787-97485484	GRMZM5G853518 GRMZM2G476220 GRMZM5G850986 GRMZM2G177169 GRMZM2G177142 GRMZM2G177095 GRMZM2G029455 GRMZM2G029440 GRMZM2G388987 GRMZM5G829955 GRMZM2G089491 GRMZM5G896120 GRMZM2G351949 GRMZM2G170326 GRMZM2G170281 GRMZM2G318592 GRMZM2G019812 GRMZM2G049730 GRMZM2G513325 GRMZM2G049714 GRMZM2G326734 GRMZM2G014256 GRMZM2G171317 GRMZM2G014256 GRMZM2G171328 GRMZM2G489954 GRMZM2G367181 GRMZM2G068467 GRMZM5G…
MQTL20	6	110055225-112319639	GRMZM2G438549 GRMZM2G136058 GRMZM2G135970 GRMZM2G084264 GRMZM2G385948 GRMZM2G142816 GRMZM2G319595 GRMZM2G027115 GRMZM2G027027 GRMZM2G027070 GRMZM2G319566 GRMZM5G871049 GRMZM2G391951 GRMZM5G844916 GRMZM2G419645 GRMZM2G419645 GRMZM2G038691 GRMZM2G149182 GRMZM2G156517 GRMZM2G156517 GRMZM2G156527 GRMZM2G156529 GRMZM2G325679 GRMZM2G022731 GRMZM2G134888 GRMZM2G009703 GRMZM2G309822 GRMZM2G412611 GRMZM2G…
MQTL21	6	124888239-126383030	GRMZM2G553606 GRMZM2G118344 GRMZM2G148810 GRMZM2G148709 GRMZM2G513296 GRMZM6G949474 GRMZM5G862967 GRMZM2G083975 GRMZM5G897958 GRMZM2G030155 GRMZM2G030235 GRMZM2G030235 GRMZM2G135108 GRMZM2G450233 GRMZM2G152040 GRMZM5G859193 GRMZM2G357275 GRMZM2G357296 GRMZM2G477539 GRMZM2G177026 GRMZM2G159570 GRMZM2G159575 GRMZM5G843055 GRMZM2G159577 GRMZM2G150187 GRMZM2G034622 GRMZM2G435979 GRMZM2G167845 GRMZM2G…
MQTL22	6	135700153-139151624	GRMZM2G061980 GRMZM2G061912 GRMZM2G061749 GRMZM2G147245 GRMZM2G046286 GRMZM2G358491 GRMZM5G815789 GRMZM2G046331 GRMZM5G862318 GRMZM2G127064 GRMZM5G881143 GRMZM5G836901 GRMZM2G139933 GRMZM2G087671 GRMZM2G087740 GRMZM5G878070 GRMZM2G059991 GRMZM5G855860 GRMZM2G046686 GRMZM2G348738 GRMZM2G701138 GRMZM2G348697 GRMZM2G031267 GRMZM2G045720 GRMZM2G439950 GRMZM2G045805 GRMZM2G345687 GRMZM2G509874 GRMZM2G…
MQTL23	6	152657185-153171840	GRMZM2G088409 GRMZM2G088361 GRMZM2G088349 GRMZM2G389089 GRMZM5G870838 GRMZM2G383007 GRMZM2G080045 GRMZM2G069737 GRMZM2G112991 GRMZM2G000729 GRMZM2G372390 GRMZM2G067198 GRMZM2G075782 GRMZM2G052939 GRMZM2G377663 GRMZM2G475373 GRMZM2G062031 GRMZM2G062066 GRMZM2G062109 GRMZM2G062117 GRMZM2G062123 GRMZM2G035601 GRMZM2G095588 GRMZM2G095646
MQTL24	7	21811964-23769242	GRMZM2G093276 GRMZM2G399090 GRMZM2G167946 GRMZM2G176175 GRMZM2G431900 GRMZM2G143367 GRMZM2G461944 GRMZM2G441089 GRMZM2G441091 GRMZM2G140352 GRMZM2G108900 GRMZM5G855743 GRMZM2G108913 GRMZM5G834568 GRMZM2G088683 GRMZM2G397242 GRMZM2G096602 GRMZM2G096604 GRMZM2G158188 GRMZM2G159931 GRMZM2G159899 GRMZM2G032528 GRMZM2G032525 GRMZM2G032514 GRMZM6G133375 GRMZM2G700267 GRMZM5G821050 GRMZM5G892627 GRMZM2G…
MQTL25	7	124315851-124958822	GRMZM2G007249 GRMZM2G389173 GRMZM2G092409 GRMZM2G050407 GRMZM2G156482 GRMZM5G864037 GRMZM2G121002 GRMZM2G421463 GRMZM2G133613 GRMZM2G317330 GRMZM2G024865 GRMZM2G024775 GRMZM2G067265 GRMZM5G829304
MQTL26	7	132622754-133162136	GRMZM2G084014 GRMZM2G083932 GRMZM2G083894 GRMZM2G533574 GRMZM2G111152 GRMZM2G700215 GRMZM2G137233 GRMZM2G137211 GRMZM2G137139 GRMZM2G137077 GRMZM2G386489 GRMZM2G085467 GRMZM2G085467 GRMZM5G844391 GRMZM2G386486 GRMZM2G301904 GRMZM2G394027 GRMZM2G094592 GRMZM2G006578
MQTL27	7	168116616-168295497	GRMZM2G335809 GRMZM2G503973 GRMZM2G503990 GRMZM2G460221 GRMZM6G522911 GRMZM2G039583 GRMZM2G335738 GRMZM2G443121 GRMZM2G160983 GRMZM2G327655 GRMZM2G066636 GRMZM2G160569 GRMZM2G521602 GRMZM2G180568 GRMZM2G579483
MQTL28	8	20315182-20832776	GRMZM2G074965 GRMZM2G161787 GRMZM5G827611 GRMZM2G590027 GRMZM2G590027 GRMZM2G049695 GRMZM2G402211 GRMZM2G102490 GRMZM2G124954 GRMZM2G124927 GRMZM2G056678 GRMZM2G173124 GRMZM5G854367 GRMZM2G080706 GRMZM2G382159 GRMZM2G080588 GRMZM5G886027 GRMZM2G080375 GRMZM2G076428 GRMZM2G112681 GRMZM2G112681
MQTL29	8	59822718-63072438	GRMZM2G133070 GRMZM2G157078 GRMZM2G123390 GRMZM2G088291 GRMZM2G050607 GRMZM2G528159 GRMZM2G382918 GRMZM2G050470 GRMZM2G122344 GRMZM2G156437 GRMZM2G156409 GRMZM2G467002 GRMZM2G167422 GRMZM5G863467 GRMZM2G559287 GRMZM2G025116 GRMZM5G809098 GRMZM2G142964 GRMZM2G567747 GRMZM2G464215 GRMZM2G162727 GRMZM2G079126 GRMZM2G164419 GRMZM2G162727 GRMZM2G164419 GRMZM2G047613 GRMZM5G828783 GRMZM2G476069 GRMZM2G…
MQTL30	8	96206106-96582581	GRMZM2G098443 GRMZM2G075295 GRMZM2G045727 GRMZM2G045735 GRMZM2G094017 GRMZM5G861127 GRMZM2G151536 GRMZM2G370896 GRMZM2G349003 GRMZM2G463633 GRMZM2G392135
MQTL31	8	100225360-101584706	GRMZM2G431037 GRMZM2G132868 GRMZM2G355098 GRMZM2G515593 GRMZM2G026470 GRMZM2G322953 GRMZM2G052926 GRMZM2G052855 GRMZM5G863335 GRMZM2G457562 GRMZM2G152836 GRMZM5G884126 GRMZM2G144489 GRMZM2G147051 GRMZM2G055684 GRMZM2G055667 GRMZM2G355792 GRMZM2G055652 GRMZM2G055647 GRMZM2G055641 GRMZM2G545175 GRMZM5G864526 GRMZM5G808899 GRMZM2G033799 GRMZM2G034342 GRMZM2G492505 GRMZM2G018238 GRMZM2G034495 GRMZM2G…
MQTL32	8	115648165-116148238	GRMZM2G166176 GRMZM2G160763 GRMZM5G853657 GRMZM2G038401 GRMZM5G836669 GRMZM2G516004 GRMZM2G055489 GRMZM2G055462 GRMZM2G082384 GRMZM2G082575 GRMZM2G382792 GRMZM2G421414 GRMZM2G467593 GRMZM2G421415 GRMZM2G009936 GRMZM5G802801 GRMZM5G874500
MQTL33	8	121998450-122433073	GRMZM2G375222 GRMZM2G154936 GRMZM5G811627 GRMZM2G339608 GRMZM2G700637 GRMZM2G035944 GRMZM2G506248
MQTL34	8	134588554-139920531	GRMZM2G098031 GRMZM2G098153 GRMZM2G098203 GRMZM2G098212 GRMZM2G098237 GRMZM2G076544 GRMZM2G160592 GRMZM2G057891 GRMZM2G357608 GRMZM2G339151 GRMZM2G302155 GRMZM2G477847 GRMZM2G175236 GRMZM2G363429 GRMZM2G363460 GRMZM2G084185 GRMZM2G084261 GRMZM2G035997 GRMZM6G942746 GRMZM5G802360 GRMZM5G864166 GRMZM2G456835 GRMZM2G456840 GRMZM2G342491 GRMZM2G342493 GRMZM2G176707 GRMZM5G858285 GRMZM2G001243 GRMZM2G…
MQTL35	8	163058682-163719701	GRMZM2G104179 GRMZM2G068815 GRMZM5G808231 GRMZM2G068392 GRMZM2G112079 GRMZM2G112075 GRMZM2G100318 GRMZM2G398473 GRMZM2G371937 GRMZM2G371890 GRMZM2G333874 GRMZM2G333861 GRMZM2G375448 GRMZM2G479610 GRMZM2G178763 GRMZM5G884972 GRMZM5G817436 GRMZM2G091419 GRMZM2G091397 GRMZM2G091435 GRMZM2G700756 GRMZM5G805585 GRMZM2G700757 GRMZM5G821267 GRMZM5G835409 GRMZM5G874066 GRMZM2G485266 GRMZM5G842886 GRMZM2G…
MQTL36	9	113447679-114069436	GRMZM2G054634 GRMZM2G144730 GRMZM2G144818 GRMZM5G818807 GRMZM2G144841 GRMZM2G138429 GRMZM2G535944 GRMZM2G415310 GRMZM2G116327 GRMZM2G116452 GRMZM2G116487 GRMZM2G067493 GRMZM2G368765 GRMZM2G523498 GRMZM2G368758 GRMZM2G103236 GRMZM2G103169 GRMZM2G110988 GRMZM5G836389 GRMZM2G363789 GRMZM2G044942 GRMZM2G331103 GRMZM2G331105
MQTL37	9	133068297-134757339	GRMZM2G159500 GRMZM2G102382 GRMZM2G501802 GRMZM2G030669 GRMZM2G402341 GRMZM2G162481 GRMZM2G026995 GRMZM2G027120 GRMZM2G022398 GRMZM2G022571 GRMZM2G317584 GRMZM2G374373 GRMZM2G043983 GRMZM5G859358 GRMZM2G704475 GRMZM2G490663 GRMZM2G014839 GRMZM2G161664 GRMZM2G161709 GRMZM2G161627 GRMZM2G317267 GRMZM2G317262 GRMZM2G498993 GRMZM2G424670 GRMZM2G060956 GRMZM2G060918 GRMZM2G060842 GRMZM2G134279 GRMZM2G…
MQTL38	9	136274045-137120621	GRMZM2G478781 GRMZM2G152417 GRMZM2G152396 GRMZM2G451769 GRMZM2G123987 GRMZM2G124059 GRMZM2G700002 GRMZM2G700004 GRMZM2G022845 GRMZM2G022686 GRMZM2G022611 GRMZM2G115825 GRMZM2G003738 GRMZM5G896604 GRMZM5G878865 GRMZM5G889372 GRMZM2G384972 GRMZM2G006341 GRMZM2G306268 GRMZM2G006429 GRMZM2G006686 GRMZM2G006714 GRMZM2G006830 GRMZM2G006884 GRMZM5G830983 GRMZM2G443785 GRMZM2G078783 GRMZM2G134484 GRMZM2G…
MQTL39	10	8611615-8789860	GRMZM2G508720 GRMZM2G142891 GRMZM2G510133 GRMZM2G346110 GRMZM2G510141 GRMZM2G167999 GRMZM2G031278 GRMZM2G483116 GRMZM2G001272
MQTL40	10	73143884-74488739	GRMZM2G022359 GRMZM2G022506 GRMZM2G133512 GRMZM2G407495 GRMZM5G848529 GRMZM2G048656 GRMZM2G062807 GRMZM5G863023 GRMZM2G700927 GRMZM2G148316 GRMZM2G465812 GRMZM2G002976 GRMZM2G154455 GRMZM2G117319 GRMZM2G117319 GRMZM2G176355 GRMZM2G380776 GRMZM2G380765 GRMZM2G074309 GRMZM2G384763 GRMZM5G859928 GRMZM2G127602 GRMZM2G179092
